# Supplementary material for: Anion-Exchange Chromatography at the Service of Gene Therapy: Baseline Separation of Full/Empty Adeno-Associated Virus Capsids by Screening of Conditions and Step Gradient Elution Mode
Source: Int J Mol Sci. 2022 Oct 15;23(20):12332. doi: 10.3390/ijms232012332 (PMC9604245; doi:10.3390/ijms232012332)
Supplement: Supplementary file 1 [file ijms-23-12332-s001.zip]

Archive with 1 entries (1 files):
- ijms-1945264-supplementary.pdf
